# Supplementary material for: Breeding Maize Hybrids with Improved Drought Tolerance Using Genetic Transformation
Source: Int J Mol Sci. 2024 Oct 2;25(19):10630. doi: 10.3390/ijms251910630 (PMC11477287; doi:10.3390/ijms251910630)
Supplement: Supplementary file 1 [file ijms-25-10630-s001.zip]

Archive with 1 entries (1 files):
- ijms-3232340-supplementary.pdf
